# Supplementary material for: Electrochemical Biosensor Using Nitrogen-Doped Graphene/Au Nanoparticles/DNAzyme for Ca2+ Determination
Source: Biosensors (Basel). 2022 May 12;12(5):331. doi: 10.3390/bios12050331 (PMC9138538; doi:10.3390/bios12050331)
Supplement: Supplementary file 1 [file biosensors-12-00331-s001.zip]

Archive with 1 entries (1 files):
- biosensors-1682670-supplementary.pdf
